# Supplementary material for: 2D versus 3D real time ultrasound with live xPlane imaging to visualize aortic and ductal arches: comparison between methods
Source: PeerJ. 2018 Apr 6;6:e4561. doi: 10.7717/peerj.4561 (PMC5890721; doi:10.7717/peerj.4561)
Supplement: Supplemental Information 1 [file peerj-06-4561-s001.xlsx]

## Sheet: Foglio1
CASE	OPERATOR	HOSPITAL	AGE	ETHNIC	HEIGHT	WEIGHT BEFORE PREGNANCY	WEIGHT DURING THE US	BMI	G	P	CESAREAN SECTION	ABORTION	VOLUNTARY INTERRUPTION OF PREGNANCY	GA	FACTORS THAT INFLUENCE THE US (0=NOTHING; 1=APPENDECTOMY; 2=MYOMA; 3=PREVIOUS-CESAREAN SECTION)	HEART RISK FACTORS	N° FETUS	PLACENTA	AMNIOTIC FLUID	LIE	PRESENTATION	MORPHOLOGICAL DEFECTS	BACK	AORTIC ARCH	DUCTAL ARCH	TOTAL TIME	MOVEMENT	BACK 2	4 CHAMBER-3VT	3VT- AORTIC ARCH	3VT-DUCTAL ARCH	TOTAL2	DONE	MOVEMENT2
1	I° OPERATORE	HSG	33	Caucasian	1.6	61	65	25.3906	1	0	0	0	0	19+6	1	no	1	Anterior	Regular	Longitudinal	Cephalic	No	Right	16	113	129	no	Right	3	65	26	94	1	no
2	I° OPERATORE	HSG	37	Hispanic	1.6	54	65	25.3906	2	0	0	1	0	20+2	0	no	1	Posterior	Regular	Longitudinal	Cephalic	No	Anterior	20	87	107	no	Anterior	4	Failed	6	Failed	0	yes
3	I° OPERATORE	Vimercate	39	Caucasian	1.65	72	70	25.7117	2	1	0	0	0	19+4	0	no	1	Posterior	Regular	Longitudinal	Breech	No	Left	140	26	166	yes	Posterior	35	82	44	161	1	yes
4	II° OPERATORE	HSG	33	Caucasian	1.6	52	55	21.4844	2	1	0	0	0	19+3	0	no	1	Anterior	Regular	Longitudinal	Breech	No	Posterior	13	7	20	no	Left	10	12	4	26	1	yes
5	II° OPERATORE	HSG	38	Hispanic	1.52	48	51	22.0741	2	0	1	0	0	19+6	1	no	1	Posterior	Regular	Longitudinal	Breech	No	Anterior	6	8	14	no	Right	3	12	25	40	1	no
6	II° OPERATORE	HSG	36	Caucasian	1.74	75	80	26.4236	1	0	0	0	0	21+6	0	no	1	Posterior	Regular	Longitudinal	Cephalic	No	Anterior	34	55	89	yes	Anterior	3	15	Failed	Failed	0	yes
7	II° OPERATORE	HSG	39	Caucasian	1.75	68	72.5	23.6735	3	2	0	0	0	21+3	0	no	1	Posterior	Regular	Longitudinal	Cephalic	No	Right	22	9	31	yes	Anterior	2	9	16	27	1	yes
8	I° OPERATORE	HSG	45	Caucasian	1.63	57	61	22.9591	3	2	0	0	0	20+4	0	no	1	Posterior	Regular	Longitudinal	Cephalic	No	Posterior	21	67	88	yes	Posterior	2	2	3	7	1	yes
9	I° OPERATORE	HSG	31	Caucasian	1.56	59	65	26.7094	2	0	0	1	0	19+3	0	no	1	Anterior	Regular	Longitudinal	Cephalic	No	Left	22	35	57	no	Left	4	26	7	37	1	no
10	I° OPERATORE	HSG	22	Caucasian	1.6	92	93	36.3281	3	1	0	1	0	19+5	0	no	1	Posterior	Regular	Longitudinal	Breech	No	Posterior	17	12	29	no	Posterior	3	7	9	19	1	no
11	I° OPERATORE	HSG	35	Caucasian	1.65	63	68	24.977	5	1	1	0	2	21+0	2	no	1	Posterior	Regular	Longitudinal	Breech	No	Left	2	2	4	yes	Left	10	37	4	51	1	yes
12	I° OPERATORE	HSG	37	Caucasian	1.69	76	78	27.31	6	2	0	3	0	20+2	0	no	1	Posterior	Regular	Longitudinal	Cephalic	No	Right	18	18	36	no	Right	9	32	9	50	1	no
13	I° OPERATORE	HSG	22	Arabian	1.74	55	63	20.8086	1	0	0	0	0	20+1	0	no	1	Posterior	Regular	Longitudinal	Cephalic	No	Anterior	20	3	23	no	Anterior	Failed	Failed	Failed	Failed	0	yes
14	I° OPERATORE	HSG	42	Caucasian	1.6	57	66	25.7812	4	1	0	1	1	20+1	0	no	1	Anterior	Regular	Trasverse		No	Inferior	87	50	137	yes	Inferior	5	60	Failed	Failed	0	yes
15	I° OPERATORE	HSG	35	Caucasian	1.66	64	68	24.677	2	1	0	0	0	21+1	0	no	1	Posterior	Regular	Longitudinal	Breech	No	Posterior	1	2	3	no	Posterior	12	64	38	114	1	yes
16	I° OPERATORE	HSG	39	Caucasian	1.58	50	53	21.2306	1	0	0	0	0	20+2	0	no	1	Posterior	Regular	Longitudinal	Breech	No	Anterior	18	8	26	no	Anterior	3	Failed	12	Failed	0	yes
17	II° OPERATORE	HSG	33	Caucasian	1.64	70	73.5	27.3275	4	1	0	0	2	18+6	0	no	1	Anterior	Regular	Longitudinal	Cephalic	No	Left	119	35	154	no	Left	3	25	5	33	1	no
18	II° OPERATORE	HSG	35	Caucasian	1.7	62	68	23.5294	3	1	1	0	0	18+6	0	no	1	Anterior	Regular	Longitudinal	Breech	No	Right	7	55	62	no	Right	42	117	10	169	1	yes
19	II° OPERATORE	Erba	39	Caucasian	1.5	78	78	34.6667	3	2	0	0	0	20+4	0	no	1	Anterior	Regular	Longitudinal	Breech	No	Posterior	30	18	48	no	Posterior	8	8	6	22	1	no
20	II° OPERATORE	HSG	42	Caucasian	1.55	53	55	22.8928	2	1	0	0	0	19+4	1	no	1	Posterior	Regular	Longitudinal	Breech	No	Left	49	17	66	no	Left	7	21	4	32	1	no
21	II° OPERATORE	Out	38	Caucasian	1.64	80	83	30.8596	1	0	0	0	0	19+3	0	no	1	Fundal	Regular	Longitudinal	Breech	No	Right	3	1	4	no	Right	4	26	37	67	1	yes
22	II° OPERATORE	HSG	30	Caucasian	1.68	58	61	21.6128	2	1	0	0	0	20+5	0	no	1	Anterior	Regular	Longitudinal	Breech	No	Anterior	3	11	14	no	Anterior	15	132	17	164	1	no
23	II° OPERATORE	HSG	31	Caucasian	1.58	73	76	30.4438	2	0	0	0	1	20+1	1	no	1	Anterior	Regular	Longitudinal	Cephalic	No	Left	8	8	16	no	Anterior	48	121	2	171	1	no
24	II° OPERATORE	Out	19	Caucasian	1.72	59	65	21.9713	1	0	0	0	0	21+2	0	no	1	Posterior	Regular	Longitudinal	Cephalic	No	Left	139	29	168	yes	Left	26	9	7	42	1	yes
25	II° OPERATORE	HSG	37	Caucasian	1.6	55	58	22.6562	1	0	0	0	0	21+6	0	no	1	Posterior	Regular	Longitudinal	Breech	No	Posterior	25	18	43	no	Posterior	2	4	2	8	1	no
26	I° OPERATORE	HSG	25	Arabian	1.65	105	107	39.3021	4	0	1	2	0	20+4	0	Pregnancy Diabetes mellitus	1	Anterior	Regular	Longitudinal	Cephalic	No	Anterior	21	45	66	no	Anterior	4	85	Failed	Failed	0	no
27	I° OPERATORE	HSG	33	Arabian	1.61	60	67	25.8478	3	2	0	0	0	21+3	0	no	1	Anterior	Regular	Longitudinal	Breech	No	Left	39	3	42	no	Left	5	13	7	25	1	no
28	II° OPERATORE	HSG	26	Caucasian	1.6	52	57	22.2656	2	0	1	0	0	20+6	0	no	1	Anterior	Regular	Longitudinal	Cephalic	No	Left	18	13	31	no	Left	2	10	39	51	1	yes
29	II° OPERATORE	HSG	39	Caucasian	1.65	60	62	22.7732	2	1	0	0	0	20+1	0	no	1	Posterior	Regular	Longitudinal	Cephalic	No	Left	6	14	20	no	Left	17	18	94	129	1	yes
30	I° OPERATORE	HSG	38	Caucasian	1.58	58	62	24.8358	1	0	0	0	0	20+0	0	no	1	Posterior	Regular	Longitudinal	Breech	No	Left	27	13	40	no	Left	21	2	22	45	1	no
31	II° OPERATORE	HSG	30	Caucasian	1.65	66	71	26.079	3	1	0	1	0	20+1	1	no	1	Posterior	Regular	Longitudinal	Breech	No	Left	35	11	46	no	Left	3	37	40	80	1	yes
32	II° OPERATORE	HSG	27	Caucasian	1.67	62	64	22.9481	3	1	0	1	0	20+3	0	no	1	Anterior	Regular	Longitudinal	Breech	No	Anterior	5	10	15	no	Left	26	4	59	89	1	yes
33	II° OPERATORE	HSG	35	Caucasian	1.65	75	75	27.5482	2	0	1	0	0	20+1	0	No	1	Fundal	Regular	Longitudinal	Breech	No	Right	13	9	22	yes	Right	2	4	17	23	1	no
34	II° OPERATORE	HSG	40	Caucasian	1.64	73	75	27.8852	5	1	2	1	0	20+5	2	Pregnancy Diabetes mellitus	1	Fundal	Regular	Longitudinal	Cephalic	No	Left	12	6	18	no	Left	3	13	2	18	1	no
35	II° OPERATORE	HSG	25	Caucasian	1.61	50	52	20.061	2	0	0	0	1	19+5	0	no	1	Posterior	Regular	Longitudinal	Cephalic	No	Left	39	10	49	yes	Left	11	14	6	31	1	no
36	II° OPERATORE	HSG	25	Caucasian	1.7	52	58	20.0692	1	0	0	0	0	19+4	0	no	1	Posterior	Regular	Longitudinal	Cephalic	No	Right	15	24	39	no	Right	3	20	11	34	1	yes
37	II° OPERATORE	HSG	31	Caucasian	1.61	60	62	23.9188	1	0	0	0	0	19+3	0	no	1	Posterior	Regular	Longitudinal	Cephalic	No	Right	9	12	21	no	Right	9	12	134	155	1	yes
38	II° OPERATORE	HSG	28	Caucasian	1.67	71	72	25.8166	3	1	0	1	0	21+3	1	no	1	Posterior	Regular	Longitudinal	Breech	No	Right	75	17	92	no	Right	1	42	2	45	1	no
39	II° OPERATORE	HSG	39	Caucasian	1.68	60	66	23.3844	8	4	1	2	0	21+6	0	no	1	Posterior	Regular	Longitudinal	Breech	No	Right	20	13	33	no	Right	2	4	24	30	1	no
40	II° OPERATORE	HSG	37	Caucasian	1.65	58	63	23.1405	4	1	0	2	0	21+2	1	no	1	Anterior	Regular	Longitudinal	Cephalic	No	Right	6	3	9	no	Right	3	12	11	26	1	yes
41	I° OPERATORE	HSG	27	Caucasian	1.66	55	61.5	22.3182	2	0	0	0	1	20+4	1	no	1	Posterior	Regular	Longitudinal	Cephalic	No	Left	63	15	78	no	Left	16	39	30	85	1	no
42	I° OPERATORE	HSG	34	Caucasian	1.7	56	60	20.7612	2	1	0	0	0	19+5	0	no	1	Anterior	Regular	Longitudinal	Cephalic	No	Posterior	97	14	111	no	Posterior	19	65	11	95	1	no
43	I° OPERATORE	HSG	35	African	1.85	90	98	28.634	3	2	0	0	0	20+6	0	no	1	Posterior	Regular	Longitudinal	Cephalic	No	Left	27	29	56	no	Left	5	104	35	144	1	yes
44	I° OPERATORE	HSG	42	Caucasian	1.72	65	66	22.3094	2	1	0	0	0	19+5	0	no	1	Anterior	Regular	Longitudinal	Breech	No	Posterior	23	14	37	no	Posterior	13	134	39	186	1	no
45	I° OPERATORE	HSG	36	Asian	1.58	50	50	20.0288	1	0	0	0	0	20+0	0	Pregnancy Diabetes mellitus	1	Anterior	Regular	Longitudinal	Cephalic	No	Left	18	26	44	no	Left	Failed	Failed	Failed	Failed	0	yes
46	I° OPERATORE	HSG	27	Asian	1.52	38	41	17.7458	2	1	0	0	0	19+5	0	no	1	Anterior	Regular	Longitudinal	Cephalic	No	Posterior	25	28	53	no	Posterior	2	4	3	9	1	no
47	I° OPERATORE	HSG	32	Caucasian	1.7	70	75	25.9516	2	1	0	0	0	20+5	1	no	1	Anterior	Regular	Longitudinal	Breech	No	Anterior	17	35	52	no	Anterior	2	Failed	Failed	Failed	0	yes
48	I° OPERATORE	HSG	40	Caucasian	1.5	46	50	22.2222	1	0	0	0	0	19+0	0	no	1	Posterior	Regular	Trasverse		No	Inferior	9	60	69	yes	Inferior	Failed	Failed	Failed	Failed	0	yes
49	I° OPERATORE	HSG	32	Asian	1.65	60	51	18.7328	3	2	0	0	0	21+0	2	no	1	Anterior	Regular	Longitudinal	Cephalic	No	Anterior	48	10	58	no	Anterior	108	7	24	139	1	no
50	I° OPERATORE	HSG	32	Asian	1.52	68	61	26.4024	3	1	0	1	0	21+3	0	no	1	Anterior	Regular	Longitudinal	Cephalic	No	Right	15	21	36	no	Right	10	4	4	18	1	yes
51	II° OPERATORE	HSG	34	Caucasian	1.8	75	78	24.0741	3	1	0	1	0	20+5	0	no	1	Posterior	Regular	Longitudinal	Breech	No	Left	71	14	85	yes	Left	42	7	2	51	1	yes
52	I° OPERATORE	HSG	42	Caucasian	1.66	56	67	24.3141	4	1	0	2	0	21+4	0	no	1	Anterior	Regular	Longitudinal	Cephalic	No	Posterior	9	17	26	no	Posterior	6	59	3	68	1	no
53	I° OPERATORE	HSG	38	Caucasian	1.72	64	68	22.9854	2	1	0	0	0	21+4	0	no	1	Anterior	Regular	Longitudinal	Cephalic	No	Right	28	14	42	yes	Right	16	4	110	130	1	yes
54	I° OPERATORE	HSG	33	Caucasian	1.64	58	69	25.6544	4	2	0	1	0	20+3	0	no	1	Anterior	Regular	Longitudinal	Cephalic	No	Right	7	40	47	yes	Posterior	6	13	10	29	1	yes
55	II° OPERATORE	Territory	39	Caucasian	1.68	58	65	23.03	2	1	0	0	0	20+2	2	no	1	Posterior	Regular	Longitudinal	Cephalic	No	Left	45	14	59	no	Left	17	4	43	64	1	no
56	I° OPERATORE	HSG	42	Caucasian	1.58	50	55	22.0317	3	1	0	1	0	20+4	0	no	1	Posterior	Regular	Longitudinal	Breech	No	Right	43	40	83	no	Right	79	8	41	128	1	no
57	I° OPERATORE	HSG	35	Caucasian	1.62	57	63	24.0055	2	1	0	0	0	21+0	0	no	1	Posterior	Regular	Longitudinal	Breech	No	Left	19	30	49	yes	Left	Failed	Failed	Failed	Failed	0	yes
58	I° OPERATORE	Territory	33	Caucasian	1.75	55	58	18.9388	1	0	0	0	0	19+5	0	no	1	Posterior	Regular	Longitudinal	Breech	No	Posterior	42	39	81	no	Posterior	24	55	46	125	1	no
59	I° OPERATORE	HSG	34	Caucasian	1.68	48	55	19.487	2	1	0	0	0	19+6	0	no	1	Anterior	Regular	Longitudinal	Breech	No	Anterior	57	10	67	no	Anterior	5	Failed	Failed	Failed	0	no
60	II° OPERATORE	HSG	41	Caucasian	1.64	58	64	23.7954	1	0	0	0	1	19+6	0	no	1	Posterior	Regular	Longitudinal	Cephalic	No	Anterior	20	10	30	no	Anterior	4	118	90	212	1	no
61	II° OPERATORE	HSG	29	Hispanic	1.56	74	75	30.8185	3	0	1	1	0	21+0	0	no	1	Posterior	Regular	Longitudinal	Breech	No	Left	14	23	37	no	Left	6	7	28	41	1	no
62	II° OPERATORE	HSG	38	Caucasian	1.65	84	90	33.0579	4	1	0	0	2	20+1	0	no	1	Anterior	Regular	Longitudinal	Breech	No	Posterior	25	15	40	no	Posterior	1	6	2	9	1	no
63	I° OPERATORE	HSG	43	Caucasian	1.63	66	68	25.5937	3	1	0	0	1	19+6	0	no	1	Posterior	Regular	Longitudinal	Cephalic	No	Anterior	10	18	28	no	Anterior	Failed	Failed	Failed	Failed	0	no
64	I° OPERATORE	HSG	31	Caucasian	1.65	57	60	22.0386	4	0	2	1	0	20+5	0	no	1	Anterior	Regular	Longitudinal	Cephalic	No	Anterior	15	28	43	no	Anterior	Failed	Failed	Failed	Failed	0	no
65	I° OPERATORE	Territory	35	Caucasian	1.6	86	90	35.1562	6	3	0	1	1	20+4	0	no	1	Posterior	Regular	Longitudinal	Cephalic	No	Anterior	46	15	61	no	Anterior	Failed	Failed	Failed	Failed	0	no
66	I° OPERATORE	HSG	30	Hispanic	1.5	33	44	19.5556	1	0	0	0	0	21+0	0	no	1	Anterior	Regular	Longitudinal	Cephalic	No	Anterior	20	42	62	no	Anterior	Failed	Failed	Failed	Failed	0	no
67	I° OPERATORE	HSG	32	Caucasian	1.7	63	73	25.2595	3	2	0	0	0	20+5	0	no	1	Anterior	Regular	Longitudinal	Cephalic	No	Anterior	95	40	135	no	Anterior	Failed	Failed	Failed	Failed	0	no
68	I° OPERATORE	HSG	28	Caucasian	1.65	66	69	25.3444	1	0	0	0	0	20+1	0	no	1	Posterior	Regular	Longitudinal	Cephalic	No	Posterior	22	36	58	no	Posterior	37	14	18	69	1	no
69	I° OPERATORE	HSG	38	Caucasian	1.55	47	62	25.8065	1	0	0	0	0	20+6	0	no	1	Posterior	Regular	Longitudinal	Breech	No	Anterior	79	39	118	no	Anterior	Failed	Failed	Failed	Failed	0	yes
70	I° OPERATORE	HSG	30	Caucasian	1.62	58	59	22.4813	1	0	0	0	0	19+6	0	no	1	Anterior	Regular	Longitudinal	Cephalic	No	Right	16	8	24	no	Right	2	9	25	36	1	no
71	I° OPERATORE	Private	30	Caucasian	1.5	48	52	23.1111	1	0	0	0	0	20+3	0	no	1	Anterior	Regular	Longitudinal	Cephalic	No	Right	19	17	36	no	Right	15	109	68	192	1	no
72	I° OPERATORE	HSG	31	Hispanic	1.59	74	76	30.0621	3	0	1	1	0	21+1	3	no	1	Posterior	Regular	Longitudinal	Cephalic	No	Posterior	17	47	64	no	Posterior	3	2	1	6	1	no
73	I° OPERATORE	Territory	29	Arabian	1.58	69	71	28.441	4	3	0	0	0	20+4	0	no	1	Posterior	Regular	Longitudinal	Cephalic	No	Left	100	15	115	no	Left	9	183	33	225	1	yes
74	II° OPERATORE	HSG	25	Caucasian	1.75	120	120	39.1837	2	1	0	0	0	21+0	0	no	1	Anterior	Regular	Longitudinal	Cephalic	No	Posterior	35	43	78	no	Posterior	3	15	9	27	1	no
75	II° OPERATORE	HSG	36	Caucasian	1.76	89	91	29.3776	2	1	0	0	0	19+6	0	no	1	Anterior	Regular	Longitudinal	Breech	No	Right	31	7	38	no	Right	25	5	7	37	1	no
76	II° OPERATORE	Private	34	Caucasian	1.58	60	67	26.8386	2	1	0	0	0	19+5	0	no	1	Anterior	Regular	Trasverse		No	Inferior	35	44	79	no	Inferior	5	19	13	37	1	no
77	II° OPERATORE	HSG	33	Asian	1.55	56	58	24.1415	1	0	0	0	0	19+5	0	no	1	Anterior	Regular	Longitudinal	Breech	No	Anterior	19	23	42	no	Anterior	Failed	Failed	Failed	Failed	0	no
78	II° OPERATORE	HSG	38	Caucasian	1.63	53	56	21.0772	3	0	0	2	0	20+3	0	no	1	Posterior	Regular	Longitudinal	Breech	No	Right	20	51	71	no	Right	4	2	22	28	1	no
79	I° OPERATORE	HSG	22	Caucasian	1.58	57	63	25.2363	3	1	0	1	0	20+4	0	no	1	Anterior	Regular	Longitudinal	Breech	No	Left	23	35	58	no	Left	9	60	19	80	1	no
80	I° OPERATORE	Territory	32	Caucasian	1.83	56	61	18.2149	2	1	0	0	0	20+3	0	no	1	Anterior	Regular	Longitudinal	Cephalic	No	Anterior	90	20	110	no	Anterior	Failed	Failed	Failed	Failed	0	no
81	I° OPERATORE	Territory	30	Caucasian	1.65	84	85	31.2213	2	1	0	0	0	21+4	0	no	1	Posterior	Regular	Longitudinal	Cephalic	No	Right	10	15	25	no	Right	5	12	23	40	1	yes
82	II° OPERATORE	Territory	31	Caucasian	1.61	60	62	23.9188	2	1	0	0	0	20+0	0	no	1	Anterior	Regular	Longitudinal	Cephalic	No	Right	5	5	10	no	Right	1	4	18	23	1	no
83	II° OPERATORE	Territory	36	Caucasian	1.65	71	73	26.8136	2	1	0	0	0	20+6	0	no	1	Anterior	Regular	Longitudinal	Cephalic	No	Anterior	40	28	68	no	Right	7	83	16	106	1	no
84	II° OPERATORE	HSG	32	Caucasian	1.54	50	58	24.4561	2	0	0	0	1	20+3	0	no	1	Posterior	Regular	Longitudinal	Breech	No	Posterior	10	16	26	no	Posterior	3	14	6	23	1	no
85	II° OPERATORE	HSG	39	Hispanic	1.6	71	70	27.3437	3	1	1	0	0	19+1	0	no	1	Anterior	Regular	Trasverse		No	Inferior	96	33	129	no	Inferior	25	Failed	13	Failed	0	yes
86	II° OPERATORE	hsg	28	Caucasian	1.68	78	80	28.3447	1	0	0	0	0	21+0	0	no	1	Anterior	Regular	Longitudinal	Breech	No	Left	20	13	33	no	Left	4	25	15	44	1	no
87	II° OPERATORE	HSG	28	Caucasian	1.63	75	82	30.863	2	0	0	0	1	20+2	0	no	1	Anterior	Regular	Longitudinal	Breech	No	Right	65	16	81	no	Right	5	25	50	80	1	no
88	II° OPERATORE	HSG	36	Caucasian	1.62	65	67	25.5296	2	0	0	1	0	21+1	0	no	1	Posterior	Regular	Longitudinal	Cephalic	No	Posterior	3	27	30	no	Posterior	27	6	2	35	1	no
89	II° OPERATORE	HSG	28	Asian	1.65	63	66	24.2424	1	0	0	0	0	20+4	0	no	1	Posterior	Regular	Longitudinal	Cephalic	No	Posterior	7	5	12	no	Left	18	42	9	69	1	no
90	II° OPERATORE	Private	34	Caucasian	1.68	55	57	20.1956	2	0	1	0	0	20+2	0	no	1	Anterior	Regular	Longitudinal	Breech	No	Posterior	40	13	53	no	Posterior	2	6	3	11	1	no
91	II° OPERATORE	Private	36	Caucasian	1.68	61	66	23.3844	1	0	0	0	0	19+5	0	no	1	Anterior	Regular	Longitudinal	Cephalic	No	Left	31	26	57	no	Left	31	9	102	142	1	yes
92	II° OPERATORE	Private	26	Caucasian	1.56	54	57	23.4221	1	0	0	0	0	20+5	0	no	1	Anterior	Regular	Longitudinal	Cephalic	No	Left	16	16	32	no	Left	6	2	12	20	1	no
93	II° OPERATORE	HSG	38	Caucasian	1.7	49	57	19.7232	5	0	3	1	0	21+4	0	no	1	Anterior	Regular	Longitudinal	Breech	No	Left	5	5	10	no	Left	13	50	35	98	1	no
94	II° OPERATORE	HSG	24	Caucasian	1.68	80	88	31.1791	1	0	0	0	0	21+4	0	no	1	Anterior	Regular	Longitudinal	Breech	No	Posterior	7	11	18	no	Posterior	5	3	1	9	1	no
95	II° OPERATORE	HSG	34	Caucasian	1.6	54	59	23.0469	1	0	0	0	0	21+5	0	no	1	Posterior	Regular	Longitudinal	Breech	No	Right	50	11	61	no	Left	10	17	20	47	1	no
96	II° OPERATORE	HSG	32	Caucasian	1.6	52	51	19.9219	2	1	0	0	0	20+6	0	no	1	Anterior	Regular	Longitudinal	Cephalic	No	Left	28	42	70	no	Left	12	15	120	147	1	yes
97	II° OPERATORE	HSG	28	Caucasian	1.5	49	50	22.2222	1	0	0	0	0	20+0	0	no	1	Anterior	Regular	Longitudinal	Cephalic	No	Posterior	28	23	51	no	Posterior	4	2	13	19	1	no
98	I° OPERATORE	HSG	39	Caucasian	1.76	63	64	20.6612	1	0	0	0	0	20+3	0	no	1	Fundal	Regular	Trasverse		No	Inferior	48	2	50	no	Inferior	7	Failed	11	Failed	0	no
99	I° OPERATORE	HSG	33	Caucasian	1.5	54	59	26.2222	1	0	0	0	0	20+6	0	no	1	Posterior	Regular	Trasverse		No	Inferior	6	12	18	no	Inferior	5	42	8	55	1	no
100	I° OPERATORE	HSG	31	Caucasian	1.75	78	79	25.7959	3	1	0	1	0	20+0	0	no	1	Anterior	Regular	Longitudinal	Breech	No	Anterior	33	38	71	no	Anterior	Failed	Failed	Failed	Failed	0	no
101	I° OPERATORE	HSG	33	Caucasian	1.59	55	55	21.7555	2	1	0	0	0	20+4	1	no	1	Posterior	Regular	Longitudinal	Breech	No	Anterior	17	19	38	no	Anterior	Failed	Failed	Failed	Failed	0	no
102	II° OPERATORE	Private	30	Caucasian	1.68	59	62	21.9671	1	0	0	0	0	20+3	0	no	1	Anterior	Regular	Longitudinal	Cephalic	No	Right	42	13	55	no	Right	2	72	57	131	1	no
103	II° OPERATORE	HSG	32	Caucasian	1.6	50	54	21.0937	1	0	0	0	0	20+2	0	no	1	Posterior	Regular	Longitudinal	Cephalic	No	Right	8	7	15	no	Right	7	42	8	57	1	no
104	II° OPERATORE	HSG	32	Caucasian	1.7	54	61	21.1073	1	0	0	0	0	20+2	0	no	1	Anterior	Regular	Longitudinal	Cephalic	No	Right	28	26	54	no	Right	7	19	10	38	1	no
105	I° OPERATORE	HSG	30	Caucasian	1.62	55	58	22.1003	1	0	0	0	0	20+4	0	no	1	Posterior	Regular	Longitudinal	Cephalic	No	Right	4	20	24	no	Right	21	32	64	117	1	yes
106	I° OPERATORE	HSG	26	Caucasian	1.7	76	78	26.9896	3	0	0	2	0	20+5	0	no	1	Anterior	Regular	Longitudinal	Cephalic	No	Left	5	25	30	no	Left	12	22	26	60	1	no
107	I° OPERATORE	HSG	35	Caucasian	1.6	53	55	21.4844	1	0	0	0	0	21+4	0	no	1	Anterior	Regular	Longitudinal	Breech	No	Posterior	5	10	15	no	Posterior	3	42	19	64	1	no
108	I° OPERATORE	HSG	31	Caucasian	1.63	54	56	21.0772	1	0	0	0	0	20+4	0	no	1	Posterior	Regular	Longitudinal	Cephalic	No	Anterior	7	9	15	no	Anterior	2	52	71	124	1	yes
109	I° OPERATORE	HSG	35	Caucasian	1.74	62	66	21.7994	1	0	0	0	0	20+6	0	no	1	Anterior	Regular	Longitudinal	Cephalic	No	Anterior	10	20	30	no	Anterior	Failed	Failed	Failed	Failed	0	no
110	I° OPERATORE	HSG	28	Arabian	1.56	72	76	31.2295	5	3	0	0	*1 GEU	20+3	0	NO	1	Anterior	Regular	Longitudinal	Cephalic	No	Left	50	3	53	no	Posterior	3	15	2	20	1	no
111	I° OPERATORE	HSG	37	Caucasian	1.6	52	55	21.4844	2	1	0	0	0	20+4	1	no	1	Posterior	Regular	Longitudinal	Breech	No	Right	11	7	18	no	Right	8	7	70	85	1	yes
112	I° OPERATORE	hsg	28	Caucasian	1.68	64	67	23.7387	1	0	0	0	0	20+3	0	no	1	Posterior	Regular	Longitudinal	Cephalic	No	Anterior	25	40	65	no	Anterior	Failed	Failed	Failed	Failed	0	yes
113	I° OPERATORE	Territory	26	Arabian	1.6	64	69	26.9531	4	2	0	1	0	20+6	0	no	1	Anterior	Regular	Longitudinal	Breech	No	Left	10	16	26	no	Left	33	2	1	36	1	no
114	I° OPERATORE	HSG	27	Caucasian	1.59	74	79	31.2488	2	1	0	0	0	21+2	0	no	1	Anterior	Regular	Longitudinal	Cephalic	No	Left	6	9	15	no	Posterior	2	26	10	38	1	yes
